# Supplementary material for: Metformin Is a Pyridoxal-5′-phosphate (PLP)-Competitive Inhibitor of SHMT2
Source: Cancers (Basel). 2021 Aug 9;13(16):4009. doi: 10.3390/cancers13164009 (PMC8393646; doi:10.3390/cancers13164009)
Supplement: Supplementary file 1 [file cancers-13-04009-s001.zip]

Archive with 2 entries (2 files):
- cancers-1289388_supp_for_XML.docx
- cancers-1289388_uncroppedWB.pdf
